# Supplementary material for: Phenotypic and Molecular Traits of Staphylococcus coagulans Associated with Canine Skin Infections in Portugal
Source: Antibiotics (Basel). 2021 May 2;10(5):518. doi: 10.3390/antibiotics10050518 (PMC8147484; doi:10.3390/antibiotics10050518)
Supplement: Supplementary file 1 [file antibiotics-10-00518-s001.zip]

Archive with 1 entries (1 files):
- Costa_etal_SupplementaryTables._proofs_revised.pdf
